# Supplementary material for: Carbon stocks of particle board and fiberboard in Japan
Source: Sci Rep. 2023 Jun 17;13:9846. doi: 10.1038/s41598-023-37132-x (PMC10276831; doi:10.1038/s41598-023-37132-x)
Supplement: Supplementary file 1 — Supplementary Information 1. [file 41598_2023_37132_MOESM1_ESM.xlsx]

## Sheet: Domestic sales
	Volume conversion factors[1]					Domestic sales_Particle board (PB)							Domestic sales_Hardboard (HB)							Domestic sales_Medium-density fiberboard (MDF)									Domestic sales_Insulation board (IB)
		m3/m2					Buildings (thousand m2/year)	Other uses (thousand m2/year)	Buildings (t-C/year)	Other uses (t-C/year)	Total (t-C/year)			Buildings (thousand m2/year)	Other uses (thousand m2/year	Buildings (t-C/year)	Other uses (t-C/year)	Total (t-C/year)			Buildings (thousand m2/year)	Other uses (thousand m2/year)	Buildings (m3/year)	Other uses (m3/year)	Buildings (t-C/year)	Other uses (t-C/year)	Total (t-C/year)			Buildings (thousand m2/year)	Other uses (thousand m2/year)	Buildings (t-C/year)	Other uses (t-C/year)	Total (t-C/year)
	PB	0.0126582				1953							1953	1048	1064	1169.92	1187.78	2357.7		1953									1953	1072	29	841.587	22.7668	864.354
	HB	0.00333333				1954	51	218	173.527	741.741	915.267		1954	871	886	972.326	989.071	1961.4		1954	449	1038			1261.72	2916.85	4178.57		1954	991	27	777.997	21.1967	799.194
	MDF	0.00952381				1955	87	374	296.016	1272.53	1568.54		1955	927	942	1034.84	1051.59	2086.43		1955	709	1638			1992.34	4602.89	6595.23		1955	1187	32	931.869	25.122	956.991
	IB	0.0104167				1956	150	646	510.372	2198	2708.37		1956	1343	1364	1499.24	1522.68	3021.91		1956	811	1875			2278.96	5268.88	7547.84		1956	1797	48	1410.76	37.683	1448.44
						1957	262	1131	891.45	3848.21	4739.66		1957	2021	2054	2256.11	2292.95	4549.06		1957	917	2120			2576.83	5957.34	8534.17		1957	2503	67	1965.01	52.5992	2017.61
	Carbon conversion factors[2]					1958	370	1600	1258.92	5443.97	6702.89		1958	4332	4403	4835.96	4915.22	9751.17		1958	776	1793			2180.61	5038.45	7219.06		1958	2702	72	2121.24	56.5245	2177.76
		t/m3	t-C/t	t-C/m3		1959	595	2572	2024.48	8751.18	10775.7		1959	6791	6900	7581.02	7702.7	15283.7		1959	811	1872			2278.96	5260.44	7539.41		1959	5429	146	4262.1	114.619	4376.72
	PB	0.596	0.451	0.268796		1960	823	3558	2800.24	12106	14906.3		1960	8993	9138	10039.2	10201.1	20240.2		1960	888	2051			2495.34	5763.45	8258.79		1960	6896	185	5413.79	145.237	5559.03
	HB	0.788	0.425	0.3349		1961	1106	4778	3763.14	16257.1	20020.2		1961	12792	12998	14280.1	14510.1	28790.2		1961	835	1928			2346.41	5417.81	7764.21		1961	8759	235	6876.36	184.49	7060.85
	MDF	0.691	0.427	0.295057		1962	1451	6274	4937	21347.2	26284.2		1962	12908	13117	14409.6	14642.9	29052.6		1962	1091	2521			3065.78	7084.18	10150		1962	10583	284	8308.32	222.958	8531.27
	IB	0.159	0.474	0.075366		1963	1761	7610	5991.77	25892.9	31884.6		1963	17879	18168	19958.9	20281.5	40240.5		1963	1284	2966			3608.13	8334.66	11942.8		1963	14680	394	11524.7	309.315	11834
						1964	2109	9116	7175.83	31017	38192.8		1964	19842	20163	22150.3	22508.6	44658.9		1964	1210	2794			3400.18	7851.33	11251.5		1964	19210	515	15081.1	404.307	15485.4
						1965	2096	7793	7131.6	26515.5	33647.1		1965	18453	20320	20599.7	22683.9	43283.6		1965	1210	2796			3400.18	7856.95	11257.1		1965	20641	553	16204.5	434.14	16638.6
						1966	3355	8624	11415.3	29343	40758.3		1966	22796	22892	25447.9	25555.1	51003		1966	1272	2940			3574.4	8261.6	11836		1966	22821	612	17915.9	480.458	18396.4
		Statistics[1]				1967	3834	10573	13045.1	35974.4	49019.5		1967	26199	24684	29246.8	27555.6	56802.4		1967	3530	8156			9919.54	22918.9	32838.4		1967	19004	509	14919.3	399.597	15318.9
		Calculated values				1968	4188	12243	14249.6	41656.6	55906.2		1968	28080	26774	31346.6	29888.7	61235.3		1968	4719	10902			13260.7	30635.3	43896.1		1968	19636	526	15415.5	412.943	15828.4
						1969	4331	13995	14736.1	47617.7	62353.9		1969	29721	30565	33178.5	34120.7	67299.3		1969	5568	12863			15646.5	36145.9	51792.3		1969	20654	554	16214.7	434.925	16649.6
						1970	6098	15527	20748.3	52830.3	73578.7		1970	32992	36319	36830.1	40544.1	77374.2		1970	7088	16375			19917.8	46014.8	65932.6		1970	21732	583	17061	457.691	17518.7
						1971	5962	17850	20285.6	60734.3	81019.9		1971	25240	36622	28176.3	40882.4	69058.6		1971	6862	15854			19282.7	44550.8	63833.5		1971	21487	576	16868.6	452.196	17320.8
						1972	10150	21469	34535.2	73047.9	107583		1972	24781	39718	27663.9	44338.5	72002.4		1972	6979	16124			19611.5	45309.5	64921		1972	22477	603	17645.8	473.393	18119.2
						1973	12756	25097	43402	85392.1	128794		1973	25479	45096	28443.1	50342.2	78785.2		1973	8979	20744			25231.6	58292	83523.6		1973	27982	750	21967.6	588.797	22556.4
						1974	9506	24754	32344	84225	116569		1974	16677	33951	18617.1	37900.6	56517.7		1974	6611	15272			18577.4	42915.3	61492.7		1974	21727	582	17057.1	456.906	17514
						1975	11700	31472	39809	107083	146892		1975	14237	33185	15893.2	37045.5	52938.8		1975	6821	15758			19167.5	44281	63448.5		1975	20767	557	16303.4	437.28	16740.7
						1976	15085	41060	51326.4	139706	191032		1976	15094	37227	16849.9	41557.7	58407.7		1976	7146	16510			20080.7	46394.2	66474.9		1976	27051	725	21236.7	569.17	21805.9
						1977	14260	43713	48519.4	148733	197252		1977	13037	40407	14553.6	45107.7	59661.3		1977	6513	15048			18302	42285.9	60587.8		1977	25768	691	20229.5	542.478	20772
						1978	10652	50610	36243.2	172200	208443		1978	11027	43032	12309.8	48038.1	60347.9		1978	6160	14231			17310	39990.1	57300.1		1978	30308	812	23793.7	637.471	24431.1
						1979	12257	70044	41704.2	238323	280028		1979	13049	46535	14567	51948.6	66515.6		1979	6278	14503			17641.6	40754.4	58396		1979	33698	903	26455	708.911	27163.9
						1980	10347	67269	35205.5	228881	264087		1980	12249	66450	13674	74180.4	87854.3		1980					0	0	0		1980	32694	876	25666.8	687.715	26354.5
						1981	8698	59592	29594.8	202761	232355		1981	9989	59951	11151.1	66925.3	78076.4		1981					0	0	0		1981	27418	735	21524.8	577.021	22101.9
						1982	9656	60659	32854.4	206391	239245		1982	11080	60018	12369	67000.1	79369.1		1982					0	0	0		1982	28430	621	22319.3	487.524	22806.9
						1983	9783	61184	33286.5	208177	241464		1983	9710	40542	10839.6	45258.4	56098		1983	5505	12717			15469.4	35735.6	51205		1983	24228	3373	19020.5	2648.02	21668.5
						1984	9587	59210	32619.6	201461	234080		1984	9765	41722	10901	46575.7	57476.7		1984	5285	12211			14851.2	34313.7	49164.9		1984	25338	4250	19891.9	3336.52	23228.4
						1985	9938	45717	33813.9	155551	189365		1985	8151	43916	9099.23	49024.9	58124.1		1985	5808	13417			16320.9	37702.7	54023.5		1985	25772	5886	20232.6	4620.88	24853.5
						1986	10775	46233	36661.7	157307	193969		1986	7547	40038	8424.97	44695.8	53120.7		1986	6330	14624			17787.7	41094.4	58882.1		1986	32487	5917	25504.3	4645.21	30149.5
						1987	12701	45385	43214.9	154422	197637		1987	6694	40391	7472.74	45089.8	52562.6		1987	6852	15830			19254.6	44483.4	63737.9		1987	36626	6081	28753.7	4773.97	33527.7
						1988	14533	48574	49448.3	165272	214720		1988	6941	39983	7748.47	44634.4	52382.8		1988	7374	17037			20721.4	47875.1	68596.5		1988	42148	6470	33088.8	5079.35	38168.2
						1989	15061	48834	51244.8	166157	217402		1989	5690	39770	6351.94	44396.6	50748.5		1989	7897	18243			22191.1	51264	73455.1		1989	43221	6470	33931.2	5079.35	39010.5
						1990	16465	46815	56021.8	159287	215309		1990	5243	38219	5852.94	42665.1	48518.1		1990	8419	19450			23658	54655.8	78313.7		1990	44085	6972	34609.5	5473.46	40082.9
						1991	18007	48707	61268.5	165725	226993		1991	4311	36570	4812.51	40824.3	45636.8		1991	11259	16753			31638.5	47077	78715.6		1991	46176	6281	36251	4930.98	41182
						1992	17838	45705	60693.5	155510	216204		1992	2938	34465	3279.79	38474.4	41754.2		1992	11423	15008			32099.4	42173.5	74272.9		1992	48435	6268	38024.5	4920.77	42945.3
						1993	20808	49000	70798.8	166722	237520		1993	4222	33651	4713.16	37565.7	42278.9		1993	20614	14165			57926.7	39804.6	97731.3		1993	51455	5678	40395.4	4457.58	44853
						1994	22930	50338	78018.9	171274	249293		1994	4022	31780	4489.89	35477.1	39967		1994	24507	10289			68866.3	28912.8	97779.1		1994	55042	5086	43211.4	3992.83	47204.2
						1995	26192	48239	89117.8	164132	253250		1995	3822	31884	4266.63	35593.2	39859.8		1995	25204	10417			70824.9	29272.5	100097		1995	54779	4233	43004.9	3323.17	46328.1
						1996	29302	49505	99699.5	168440	268139		1996	3623	31310	4044.48	34952.4	38996.9		1996	32499	11547			91324.4	32447.8	123772		1996	54336	4529	42657.2	3555.55	46212.7
						1997	27779	44204	94517.5	150403	244921		1997	3423	30330	3821.21	33858.4	37679.6		1997	33602	13408			94423.9	37677.4	132101		1997	53452	4486	41963.2	3521.79	45485
						1998	23392	41619	79590.8	141608	221199		1998	3223	24530	3597.94	27383.7	30981.6		1998	27992	9257			78659.4	26012.8	104672		1998	43187	3919	33904.5	3076.66	36981.2
						1999	24850	47054	84551.7	160100	244652		1999	3023	22818	3374.68	25472.5	28847.2		1999	39287	14507			110399	40765.6	151165		1999	42204	3747	33132.8	2941.63	36074.4
						2000	27738	49142	94378	167205	261583		2000	2824	22073	3152.53	24640.8	27793.4		2000	45496	11739			127847	32987.4	160834		2000	40893	3781	32103.6	2968.32	35071.9
						2001	28178	47268	95875.1	160828	256704		2001	2624	19497	2929.26	21765.2	24694.4		2001	38316	9661			107671	27148.1	134819		2001	38725	3454	30401.5	2711.61	33113.2
						2002	26775	46030	91101.4	156616	247718		2002	2424	16981	2705.99	18956.5	21662.4		2002	29736	19350			83560.1	54374.8	137935		2002	31798	3953	24963.4	3103.35	28066.8
						2003	27160	48513	92411.4	165065	257476		2003	2224	17212	2482.73	19214.3	21697.1		2003	43453	9656			122106	27134	149240		2003	31304	3496	24575.6	2744.58	27320.2
						2004	26188	47867	89104.2	162867	251971		2004	2024	17557	2259.46	19599.5	21858.9		2004	42548	10040			119563	28213.1	147776		2004	33462	4585	26269.8	3599.51	29869.3
						2005	26818	46497	91247.7	158205	249453		2005	1825	15629	2037.31	17447.2	19484.5		2005	35156	12984			98790.7	36485.9	135277		2005	33334	6112	26169.3	4798.3	30967.6
						2006	31417	43970	106896	149607	256503		2006	1625	16634	1814.04	18569.1	20383.1		2006	39664	13256			111458	37250.2	148709		2006	33360	7043	26189.7	5529.2	31718.9
						2007	33733	43753	114776	148869	263645		2007	1425	17041	1590.78	19023.4	20614.2		2007	45480	10369			127802	29137.6	156939		2007	33677	7753	26438.5	6086.59	32525.1
						2008	31645	39914	107672	135807	243478		2008	1425	17957	1590.78	20046	21636.8		2008	39401	7846			110719	22047.8	132767		2008	32123	7663	25218.6	6015.93	31234.5
						2009	27712	31810	94289.6	108233	202522		2009	1425	13179	1590.78	14712.2	16302.9		2009	26991	11652			75846.5	32742.9	108589		2009	28457	7538	22340.5	5917.8	28258.3
						2010	28688	31455	97610.4	107025	204635		2010	1425	15066	1590.78	16818.7	18409.5		2010	30381	13161			85372.6	36983.3	122356		2010	29974	8802	23531.5	6910.12	30441.6
						2011	31894	31326	108519	106586	215105		2011	1425	15681	1590.78	17505.2	19096		2011	34331	14753			96472.4	41456.9	137929		2011	24724	15970	19409.9	12537.4	31947.3
						2012	31012	29441	105518	100172	205690		2012	1425	16878	1590.78	18841.5	20432.2		2012			274512	57826	80996.7	17062	98058.7		2012	21296	17570	16718.7	13793.5	30512.2
						2013	33613	33207	114368	112986	227354		2013	1425	12762	1590.78	14246.6	15837.4		2013			251999	65165	74354.1	19227.4	93581.5		2013	21524	17993	16897.7	14125.6	31023.3
						2014	38559	31482	131196	107117	238313		2014	1425	12678	1590.78	14152.9	15743.6		2014			239383	61464	70631.6	18135.4	88767		2014	20731	18357	16275.1	14411.4	30686.5
						2015	38976	31147	132615	105977	238592		2015	1425	11803	1590.78	13176.1	14766.9		2015			246198	67134	72642.4	19808.4	92450.8		2015	17262	16547	13551.7	12990.4	26542.2
						2016	41700	31543	141883	107324	249208		2016	1425	12565	1590.78	14026.7	15617.5		2016			275857	45291	81393.5	13363.4	94757		2016	17443	16696	13693.8	13107.4	26801.2
						2017	41802	31404	142231	106852	249082		2017	1425	13048	1590.78	14565.9	16156.7		2017			287404	38806	84800.6	11450	96250.5		2017	16911	16819	13276.2	13204	26480.2
						2018	45236	31008	153915	105504	259419		2018	1425	12994	1590.78	14505.6	16096.4		2018			253939	40014	74926.5	11806.4	86732.9		2018	16252	15593	12758.8	12241.5	25000.3
						2019	52778	16153	179576	54960.3	234536		2019	1519	12069	1695.71	13473	15168.7		2019			311228	27514	91830	8118.2	99948.2		2019	16971	16422	13323.3	12892.3	26215.6
						2020	46987	13564	159872	46151.3	206024		2020	1331	10398	1485.84	11607.6	13093.5		2020			313586	20805	92525.7	6138.66	98664.4		2020	14675	15133	11520.8	11880.4	23401.1
						2021	56051	14061	190712	47842.3	238555		2021	1425	11235	1590.78	12542	14132.8		2021			299008	39612	88224.4	11687.8	99912.2		2021	14341	15102	11258.6	11856	23114.6
	[1] Japan Fiberboard and Particleboard Manufacturers Association. Statistics for particle board and fiberboard consumption and raw material use in Japan (2022).
	[2] Intergovernmental Panel on Climate Change. Refinement to the 2006 IPCC Guidelines for National Greenhouse Gas Inventories. 2019 (IPCC, Switzerland, 2019).

## Sheet: Import
						Import_Particle board (PB)								Import_Hardboard (HB)								Import_Medium-density fiberboard (MDF)								Import_Insulation board (IB)
							Buildings (m3/year)	Other uses (m3/year)	Total (m3/year)	Buildings (t-C/year)	Other uses (t-C/year)	Total (t-C/year)			Buildings (t/year)	Other uses (t/year)	Total (t/year)	Buildings (t-C/year)	Other uses (t-C/year)	Total (t-C/year)			Buildings (t/year)	Other uses (t/year)	Total (t/year)	Buildings (t-C/year)	Other uses (t-C/year)	Total (t-C/year)			Buildings (t/year)	Other uses (t/year)	Total (t/year)	Buildings (t-C/year)	Other uses (t-C/year)	Total (t-C/year)
						1953								1953								1953								1953
						1954								1954								1954								1954
						1955								1955								1955								1955
						1956								1956								1956								1956
						1957								1957								1957								1957
	Carbon conversion factors[2]					1958								1958								1958								1958
		t/m3	t-C/t	t-C/m3		1959								1959								1959								1959
	PB	0.596	0.451	0.268796		1960								1960								1960								1960
	HB	0.788	0.425	0.3349		1961								1961								1961								1961
	MDF	0.691	0.427	0.295057		1962								1962								1962								1962
	IB	0.159	0.474	0.075366		1963								1963								1963								1963
						1964								1964								1964								1964
						1965								1965								1965								1965
						1966								1966								1966								1966
		Statistics[1]				1967								1967								1967								1967
		Calculated values				1968								1968								1968								1968
						1969								1969								1969								1969
						1970								1970								1970								1970
						1971								1971								1971								1971
						1972								1972								1972								1972
						1973								1973								1973								1973
						1974								1974								1974								1974
						1975	1162.09	3125.91	4288	312.364	840.233	1152.6		1975	96.9708	226.029	323	41.2126	96.0624	137.275		1975								1975
						1976	2122.84	5778.16	7901	570.61	1553.15	2123.76		1976	170.497	420.503	591	72.4611	178.714	251.175		1976	7.24992	16.7501	24	3.09571	7.15229	10.248		1976
						1977	1250.79	3834.21	5085	336.208	1030.62	1366.83		1977	14.1484	43.8516	58	6.01306	18.6369	24.65		1977	6.94768	16.0523	23	2.96666	6.85434	9.821		1977
						1978	600.22	2851.78	3452	161.337	766.547	927.884		1978	90.3635	352.636	443	38.4045	149.871	188.275		1978	4.22932	9.77068	14	1.80592	4.17208	5.978		1978
						1979	4724.47	26998.5	31723	1269.92	7257.1	8527.02		1979	103.15	367.85	471	43.8387	156.336	200.175		1979	498.772	1152.23	1651	212.976	492.001	704.977		1979
						1980	9956.93	64733.1	74690	2676.38	17400	20076.4		1980	510.2	2767.8	3278	216.835	1176.32	1393.15		1980	988.193	2282.81	3271	421.958	974.759	1396.72		1980
						1981	1489.58	10205.4	11695	400.392	2743.18	3143.57		1981	231.658	1390.34	1622	98.4546	590.895	689.35		1981	1855.54	4286.46	6142	792.317	1830.32	2622.63		1981
						1982	1010.3	6346.7	7357	271.564	1705.97	1977.53		1982	57.5054	311.495	369	24.4398	132.385	156.825		1982	2377.58	5492.42	7870	1015.23	2345.26	3360.49		1982
						1983	1135.49	7101.51	8237	305.216	1908.86	2214.07		1983	71.1072	296.893	368	30.2206	126.179	156.4		1983	2065.21	4770.79	6836	881.843	2037.13	2918.97		1983
						1984	1013.79	6261.21	7275	272.502	1682.99	1955.49		1984	153.055	653.945	807	65.0485	277.927	342.975		1984	1642.95	3796.05	5439	701.541	1620.91	2322.45		1984
						1985	1476.01	6789.99	8266	396.746	1825.12	2221.87		1985	155.296	836.704	992	66.0008	355.599	421.6		1985	1488.48	3438.52	4927	635.581	1468.25	2103.83		1985
						1986	4800.25	20596.7	25397	1290.29	5536.32	6826.61		1986	490.551	2602.45	3093	208.484	1106.04	1314.52		1986	3310.61	7648.39	10959	1413.63	3265.86	4679.49		1986
						1987	22057.6	78819.4	100877	5929	21186.3	27115.3		1987	572.086	3451.91	4024	243.136	1467.06	1710.2		1987	12252.2	28305.8	40558	5231.67	12086.6	17318.3		1987
						1988	18969.6	63402.4	82372	5098.94	17042.3	22141.3		1988	749.807	4319.19	5069	318.668	1835.66	2154.32		1988	15959.3	36872.7	52832	6814.63	15744.6	22559.3		1988	2232.32	342.677	2575	1058.12	162.429	1220.55
						1989	33210.8	107683	140894	8926.93	28944.8	37871.7		1989	774.771	5415.23	6190	329.278	2301.47	2630.75		1989	16613	38378	54991	7093.75	16387.4	23481.2		1989	3727.94	558.057	4286	1767.04	264.519	2031.56
						1990	47256.5	134365	181621	12702.4	36116.6	48819		1990	505.095	3681.9	4187	214.665	1564.81	1779.47		1990	24008.2	55464.8	79473	10251.5	23683.5	33935		1990	3595.39	568.608	4164	1704.22	269.52	1973.74
						1991	35129	95020	130149	9442.52	25541	34983.5		1991	346.622	2940.38	3287	147.314	1249.66	1396.98		1991	37826.9	56285.1	94112	16152.1	24033.7	40185.8		1991	2595.02	352.982	2948	1230.04	167.314	1397.35
						1992	34913.6	89456.4	124370	9384.62	24045.5	33430.2		1992	295.426	3465.57	3761	125.556	1472.87	1598.42		1992	41365.9	54348.1	95714	17663.2	23206.7	40869.9		1992	2766.93	358.07	3125	1311.52	169.725	1481.25
						1993	53322.3	125567	178889	14332.8	33751.8	48084.6		1993	6703.94	53433.1	60137	2849.18	22709	25558.2		1993	95130.6	65369.4	160500	40620.8	27912.7	68533.5		1993	2944.12	324.88	3269	1395.51	153.993	1549.51
						1994	107760	236566	344326	28965.6	63587.9	92553.5		1994	5584.31	44124.7	49709	2373.33	18753	21126.3		1994	176343	74035.5	250378	75298.2	31613.2	106911		1994	5976.74	552.263	6529	2832.97	261.773	3094.75
						1995	125742	231584	357326	33798.9	62248.9	96047.8		1995	5493.23	45825.8	51319	2334.62	19476	21810.6		1995	171324	70809.3	242133	73155.2	30235.6	103391		1995	13501.7	1043.33	14545	6399.79	494.538	6894.33
						1996	194464	328543	523007	52271.2	88311	140582		1996	5299.73	45800.3	51100	2252.38	19465.1	21717.5		1996	217358	77228	294586	92811.9	32976.4	125788		1996	7851.56	654.441	8506	3721.64	310.205	4031.84
						1997	259192	412446	671638	69669.8	110864	180534		1997	5506.13	48787.9	54294	2340.1	20734.8	23075		1997	242157	96626.3	338783	103401	41259.4	144660		1997	4671.91	392.093	5064	2214.48	185.852	2400.34
						1998	147672	262739	410411	39693.8	70623.1	110317		1998	3694.15	28115.9	31810	1570.01	11949.2	13519.2		1998	188872	62460.2	251332	80648.3	26670.5	107319		1998	2594.56	235.443	2830	1229.82	111.6	1341.42
						1999	131368	248749	380117	35311.3	66862.7	102174		1999	3643.49	27501.5	31145	1548.48	11688.1	13236.6		1999	321050	118550	439600	137088	50620.8	187709		1999	244.309	21.6905	266	115.803	10.2813	126.084
						2000	138642	245626	384268	37266.5	66023.2	103290		2000	2785.21	21769.8	24555	1183.71	9252.16	10435.9		2000	252689	65199.6	317889	107898	27840.2	135739		2000	368.892	34.108	403	174.855	16.1672	191.022
						2001	144695	242723	387418	38893.5	65243	104136		2001	4441.74	33003.3	37445	1887.74	14026.4	15914.1		2001	293505	74004.3	367509	125327	31599.8	156926		2001	252.48	22.5195	275	119.676	10.6742	130.35
						2002	148793	255795	404588	39994.9	68756.8	108752		2002	4014.81	28125.2	32140	1706.29	11953.2	13659.5		2002	199887	130072	329959	85351.8	55540.7	140892		2002	172.549	21.4506	194	81.7884	10.1676	91.956
						2003	148980	266108	415088	40045.3	71528.7	111574		2003	3881.93	30043.1	33925	1649.82	12768.3	14418.1		2003	261193	58041.6	319235	111530	24783.8	136313		2003	111.543	12.457	124	52.8714	5.90462	58.776
						2004	161769	295684	457453	43482.8	79478.8	122962		2004	2883.59	25013.4	27897	1225.52	10630.7	11856.2		2004	289125	68224.4	357349	123456	29131.8	152588		2004	109.057	14.9431	124	51.693	7.08303	58.776
						2005	142953	247852	390805	38425.2	66621.6	105047		2005	1988.32	17027.7	19016	845.038	7236.76	8081.8		2005	265112	97912.4	363024	113203	41808.6	155011		2005	214.644	39.3563	254	101.741	18.6549	120.396
						2006	192237	269047	461284	51672.5	72318.8	123991		2006	3322.53	34010.5	37333	1412.08	14454.4	15866.5		2006	247096	82581.2	329677	105510	35262.2	140772		2006	685.315	144.685	830	324.84	68.5805	393.42
						2007	197309	255917	453226	53035.8	68789.5	121825		2007	2155.09	25771.9	27927	915.915	10953.1	11869		2007	322688	73569.8	396258	137788	31414.3	169202		2007	383.672	88.3277	472	181.861	41.8673	223.728
						2008	178271	224853	403124	47918.4	60439.7	108358		2008	1882.23	23718.8	25601	799.949	10080.5	10880.4		2008	232410	46280.2	278690	99239	19761.7	119001		2008	318.921	76.0791	395	151.168	36.0615	187.23
						2009	164772	189139	353911	44290.2	50839.7	95129.9		2009	1884.49	17428.5	19313	800.906	7407.12	8208.02		2009	164268	70914.6	235183	70142.6	30280.5	100423		2009	313.861	83.1389	397	148.77	39.4079	188.178
						2010	193784	212475	406259	52088.4	57112.4	109201		2010	868.428	9181.57	10050	369.082	3902.17	4271.25		2010	196618	85174.4	281792	83955.7	36369.5	120325		2010	218.76	64.2399	283	103.692	30.4497	134.142
						2011	284238	279176	563414	76402	75041.4	151443		2011	194.432	2139.57	2334	82.6335	909.316	991.95		2011	229748	98729.1	328477	98102.3	42157.3	140260		2011	221.759	143.241	365	105.114	67.8962	173.01
						2012	258723	245616	504339	69543.6	66020.7	135564		2012	159.916	1894.08	2054	67.9645	804.986	872.95		2012	335497	70672.4	406169	143257	30177.1	173434		2012	214.242	176.758	391	101.551	83.7832	185.334
						2013	279322	275949	555271	75080.7	74173.9	149255		2013	216.357	1937.64	2154	91.9515	823.498	915.45		2013	322145	83304.2	405449	137556	35570.9	173127		2013	240.747	201.253	442	114.114	95.3938	209.508
						2014	293637	239744	533381	78928.5	64442.2	143371		2014	155.1	1379.9	1535	65.9175	586.458	652.375		2014	312050	80122	392172	133245	34212.1	167457		2014	594.011	525.989	1120	281.561	249.319	530.88
						2015	276156	220686	496842	74229.7	59319.4	133549		2015	126.578	1048.42	1175	53.7957	445.579	499.375		2015	285399	77823.6	363223	121866	33230.7	155096		2015	153.172	146.828	300	72.6036	69.5964	142.2
						2016	298519	225807	524326	80240.6	60696.1	140937		2016	136.388	1202.61	1339	57.9651	511.11	569.075		2016	314545	51642.9	366188	134311	22051.5	156362		2016	143.063	136.937	280	67.812	64.908	132.72
						2017	301526	226523	528049	81049	60888.5	141937		2017	101.019	924.981	1026	42.9331	393.117	436.05		2017	352004	47528.5	399533	150306	20294.7	170601		2017	158.932	158.068	317	75.3339	74.9241	150.258
						2018	321533	220402	541935	86426.8	59243.1	145670		2018	79.0623	720.938	800	33.6015	306.399	340		2018	359304	56616.7	415921	153423	24175.4	177598		2018	131.159	125.841	257	62.1695	59.6485	121.818
						2019	395832	121147	516979	106398	32563.7	138962		2019	155.723	1237.28	1393	66.1824	525.843	592.025		2019	385273	34059.9	419333	164512	14543.6	179055		2019	164.155	158.845	323	77.8095	75.2925	153.102
						2020	356166	102817	458983	95736.1	27636.7	123373		2020	75.9177	593.082	669	32.265	252.06	284.325		2020	326677	21673.5	348350	139491	9254.58	148745		2020	187.081	192.919	380	88.6762	91.4438	180.12
						2021	374672	93990.4	468662	100710	25264.2	125974		2021	20.1481	158.852	179	8.56294	67.5121	76.075		2021	304893	40391.7	345285	130189	17247.2	147437		2021	255.228	268.772	524	120.978	127.398	248.376
	[1] Japan Fiberboard and Particleboard Manufacturers Association. Statistics for particle board and fiberboard consumption and raw material use in Japan (2022).
	[2] Intergovernmental Panel on Climate Change. Refinement to the 2006 IPCC Guidelines for National Greenhouse Gas Inventories. 2019 (IPCC, Switzerland, 2019).

## Sheet: Ratio of waste wood
				Ratio of waste wood to raw materials
					PB	HB/MDF/IB
				1953
				1954
		Statistics[1]		1955
		Calculated values		1956
				1957
				1958
				1959
				1960
				1961
				1962
				1963
				1964
				1965
				1966
				1967
				1968
				1969
				1970
				1971
				1972
				1973
				1974
				1975
				1976
				1977
				1978
				1979
				1980
				1981
				1982
				1983
				1984
				1985
				1986
				1987
				1988
				1989
				1990
				1991
				1992
				1993	0.02	0.02
				1994	0.1074	0.0458
				1995	0.1948	0.0716
				1996	0.2822	0.0974
				1997	0.3696	0.1232
				1998	0.457	0.149
				1999	0.488	0.187
				2000	0.546	0.192
				2001	0.626	0.207
				2002	0.684	0.208
				2003	0.72	0.196
				2004	0.742	0.248
				2005	0.757	0.307
				2006	0.824	0.345
				2007	0.827	0.333
				2008	0.811	0.292
				2009	0.799	0.277
				2010	0.804	0.248
				2011	0.826	0.249
				2012	0.843	0.25
				2013	0.83	0.247
				2014	0.827	0.235
				2015	0.83	0.242
				2016	0.827	0.246
				2017	0.841	0.257
				2018	0.859	0.268
				2019	0.944	0.284
				2020	0.932	0.302
				2021	0.935	0.312
	[1] Japan Fiberboard and Particleboard Manufacturers Association. Statistics for particle board and fiberboard consumption and raw material use in Japan (2022).
